# Supplementary material for: Precore Mutation of Hepatitis B Virus May Contribute to Hepatocellular Carcinoma Risk: Evidence from an Updated Meta-Analysis
Source: PLoS One. 2012 Jun 1;7(6):e38394. doi: 10.1371/journal.pone.0038394 (PMC3365888; doi:10.1371/journal.pone.0038394)
Supplement: Table S3 — Sensitivity analysis of each mutation. (XLS) [file pone.0038394.s007.xls]

## Sheet: Sheet1
Table. S3 Sensitivity analysis for each mutation
G1896A				G1899A				T1753V				C1653T				Pre-S1 deletion				Pre-S2 deletion
Excluding literature sequentially		OR(95%CI)		Excluding literature sequentially		OR(95%CI)		Excluding literature sequentially		OR(95%CI)		Excluding literature sequentially		OR(95%CI)		Excluding literature sequentially		OR(95%CI)		Excluding literature sequentially		OR(95%CI)
Asim M	2010	1.401 (1.100,1.784)		Asim M	2010	3.349 (2.512,4.466)		Asim M	2010	2.225 (1.689,2.931)		Asim M	2010	2.659 (2.045,3.458)		Blackberg J	2003	2.910 (2.198, 3.854)		Blackberg J	2003	3.100 (2.208, 4.739)
Blackberg J	2003	1.421 (1.117,1.807)		Chen CH	2008	3.409 (2.494,4.60)		Bai X	2011	2.224 (1.665,2.970)		Bai X	2011	2.638 (1.989,3.497)		Chen CH	2008	2.722 (1.954, 3.790)		Chen CH	2008	3.363 (2.361,4.789)
Chen BF	2006	1.381 (1.086,1.757)		Jang JW	2012	2.983 (2.233,3.985)		Chen CH	2008	2.231 (1.673,2.975)		Cho EY	2011	2.566 (1.923,3.423)		Jang JS	2009	3.231 (2.420, 4.314)		Guo XY	2007	2.963 (1.970,4.456)
Chen CH	2008	1.410 (1.105,1.801)		Laskus T	1998	3.221 (2.423,4.282)		Cho EY	2011	2.169 (1.635,2.876)		Choi CS	2009	2.580 (1.943,3.425)		Fang ZL	2008	3.083 (2.324, 4.091)		Jang JS	2009	3.039 (1.959, 4.716)
Chou YC	2008	1.436(1.127,1.830)		Qu LS	2011	3.358 (2.510,4.493)		Choi CS	2009	2.248 (1.696,2.981)		Fang ZL	2008	2.560 (1.935,3.386)		Lee MH	2011	2.787 (1.956, 3.972)		Fang ZL	2008	2.903 (1.913,4.406)
Chu CM	2011	1.433 (1.126,1.825)		Sung JJY	2008	2.976 (2.247,3.942)		Chou YC	2008	2.217 (1.660,2.960)		Guo XY	2008	2.624 (1.981,3.476)		Choi MS	2007	2.870 (2.033, 4.051)		Lee MH	2011	2.810 (1.882,4.196)
Ding JJ	2007	1.366 (1.078,1.732)		Tangkijvanich P	2010	2.968 (2.226,3.958)		Fan W	2011	2.219 (1.676,2.940)		Ito K	2006	2.460 (1.865,3.244)		Mun HS	2008	2.748 (1.866, 4.046)		Choi MS	2007	3.045 (1.940,4.777)
Fang ZL	2002	1.413 (1.109,1.801)		Wang ZY	2007	3.089 (2.313,4.126)		Fang ZL	2008	2.234 (1.681,2.970)		Ja KK	2009	2.514 (1.903,3.322)		Huang HP	2010	2.790 (1.966, 3.959)		Mun HS	2008	3.271 (2.208,4.846)
Hou QS	2010	1.389 (1.093,1.767)		Yuan J	2007	3.200 (2.418,4.236)		Guo XY	2008	2.239 (1.684,2.976)		Jang JW	2012	2.467 (1.864,3.264)		Yeung P	2011	3.059 (2.243, 4.172)		Huang HP	2010	2.877 (1.956,4.231)
Hou XF	2009	1.424 (1.118,1.814)		Zheng JX.	2011	2.974 (2.164,4.087)		Ito K	2006	2.278 (1.720,3.018)		Kim HJ	2008	2.534 (1.901,3.377)		Yin J	2010	2.518 (1.635, 3.880)		Li HF	2011	2.802 (1.924,4.080)
Huang HP	2010	1.390 (1.094,1.767)		Zhu Y	2010	3.000 (2.273,3.979)		Ja KK	2009	2.361 (1.821,3.061)		Qu LS	2011	2.572 (1.927,3.433)		Tatsukawa M	2011	3.027 (2.236, 4.098)		Mun HS	2011	3.006 (1.909,4.732)
Ito K	2006	1.423 (1.117,1.813)						Jang JW	2012	2.144 (1.622,2.834)		Sakamoto T	2006	2.537(1.915,3.360)						Yeung P	2011	3.122 (2.007,4.856)
Karino Y	2000	1.446 (1.139,1.835)						Kim HJ	2008	2.218 (1.664,2.957)		Shinkai N	2007	2.529 (1.897,3.373)						Raimondo G	2004	3.086(1.991,4.784)
Ja KK	2009	1.422 (1.114,1.815)						Qu LS	2011	2.299 (1.737,3.042)		Tanaka Y	2006	2.599 (1.944,3.475)
Jang JW	2012	1.391 (1.091,1.772)						Shinkai N	2007	2.190 (1.645,2.915)		Tangkijvanich P	2010	2.546 (1.919,3.378)
Kao JH	2003	1.429 (1.121,1.821)						Tanaka Y	2006	2.213 (1.650,2.968)		Tatsukawa M	2011	2.515 (1.899,3.331)
Laskus T	1998	1.401 (1.100,1.783)						Tangkijvanich P	2010	2.215 (1.664,2.948)		Wang ZY	2007	2.446 (1.874,3.191)
Lee MH	2011	1.422 (1.114,1.815)						Utama A	2009	2.342 (1.791,3.063)		Welschinger R	2010	2.734 (2.130,3.509)
Lin CL	2005	1.430 (1.124,1.820)						Wang ZY	2007	2.097 (1.606,2.739)		Yin J	2011	2.441 (1.855,3.212)
Liu CJ	2006	1.351 (1.076,1.696)						Welschinger R	2010	2.269 (1.713,3.005)		Yuan J	2007	2.570 (1.947,3.392)
Liu N	1998	1.383 (1.089,1.758)						Xu L	2010	2.201 (1.651,2.933)		Yuen MF	2008	2.560 (1.925,3.405)
Livingston SE	2007	1.435 (1.132,1.820)						Yin J	2011	2.125 (1.626,2.776)		Zhang KY	2007	2.642 (2.014,3.465)
Mendy ME	2008	1.418 (1.112,1.810)						Yuan J	2007	2.176 (1.648,2.874)		Zhu Y	2010	2.468 (1.901,3.204)
Muroyama R	2006	1.405 (1.103,1.790)						Yuen MF	2008	2.325 (1.774,3.049)
Ni Y	2003	1.411 (1.109,1.795)						Zhang D	2010	2.228 (1.682,2.952)
Qu LS	2011	1.418 (1.110,1.812)						Zhang KY	2007	2.247 (1.695,2.978)
Sakamoto T	2006	1,412 (1.111,1.793)						Zhu Y	2010	2.190 (1.659,2.889)
Shinkai N	2007	1.419 (1.112,1.811)
Sung F	2009	1.441 (1.133,1.833)
Tanaka Y	2006	1.450 (1.146,1.836)
Tangkijvanich P	2010	1.398 (1.097,1.782)
Tong MJ	2007	1.394 (1.093,1.777)
Truong BX	2007	1.427 (1.120,1.818)
Wang Y	2000	1.406 (1.104,1.789)
Wang ZY	2007	1.404 (1.100,1.790)
Wang XF	1996	1.342 (1.066,1.689)
Yin J	2011	1.368 (1.085,1.726)
Yuan J	2007	1.417 (1.115,1.801)
Yuen MF	2008	1.493 (1.178,1.892)
Zhang D	2010	1.432 (1.130,1.815)
Zhang KY	2007	1.466 (1.155,1.860)
Zheng JX.	2011	1.431 (1.126,1.818)
Zhu Y	2010	1.448 (1.142,1.834)
